# Supplementary material for: Intrauterine Hyperglycemia Alters the Metabolomic Profile in Fetal Mouse Pancreas in a Gender-Specific Manner
Source: Front Endocrinol (Lausanne). 2021 Aug 31;12:710221. doi: 10.3389/fendo.2021.710221 (PMC8439196; doi:10.3389/fendo.2021.710221)
Supplement: Supplementary file 2 [file Table_1.xlsx]

## Sheet: Sheet1
	VIP	mean_MGDM-P	sd_MGDM-P	mean_MNC-P	sd_MNC-P	Fold Change_MGDM-P/MNC-P	log2(FC_MGDM-P/MNC-P)	p.value	FDR
5-Acetamidovalerate	1.42116	184441	238975	3.01319e+06	1.10918e+06	0.061211	-4.0301	0.00375468	0.0296608
2-Dehydro-3-Deoxy-L-Rhamnonate	1.33446	3.93487e+07	3.62282e+07	6.17641e+08	3.14421e+08	0.063708	-3.9724	0.0130202	0.0596816
Cyclic AMP	1.59682	100289	8812.34	1.2989e+06	372497	0.077211	-3.6951	0.00115283	0.0304629
3-Methylindole	1.59649	117027	136533	916230	184476	0.12773	-2.9689	0.00116365	0.030489
5-Methylcytosine	1.49785	1.89907e+07	2.16908e+07	1.26029e+08	3.25515e+06	0.15068	-2.7304	0.000419503	0.0136143
1-Naphthylamine	1.33092	2.57548e+07	3.78969e+06	1.64696e+08	9.96831e+07	0.15638	-2.6769	0.0344921	0.153585
5,6-Dihydro-5-Fluorouracil	1.49115	1.61006e+06	596964	9.49201e+06	3.76379e+06	0.16962	-2.5596	0.00804741	0.0710778
Biotinyl-5-AMP	1.39731	1.25788e+08	4.60388e+07	6.88226e+08	2.44882e+08	0.18277	-2.4519	0.00566566	0.0373677
Niacinamide	1.5285	2.61218e+06	965566	1.36803e+07	1.3368e+06	0.19094	-2.3888	5.10501e-05	0.00715572
Cyclic GMP	1.6413	2.25197e+06	1.31182e+06	1.17671e+07	1.24615e+06	0.19138	-2.3855	0.00019898	0.0153434
Guanine	1.6304	1.11502e+07	7.70204e+06	5.05069e+07	713438	0.22077	-2.1794	0.000348207	0.0184191
Oxoglutaric acid	1.4294	5.32e+06	4.63037e+06	2.32858e+07	4.13868e+06	0.22847	-2.13	0.00319823	0.0273672
L-Rhamnofuranose	1.30746	1.35518e+06	86350	5.85857e+06	2.66161e+06	0.23132	-2.1121	0.017285	0.071421
Dimethyl Sulfone	1.47244	2.53485e+06	1.45069e+06	1.08493e+07	1.83813e+06	0.23364	-2.0976	0.00109581	0.0172662
5-Benzoylphosphoadenosine	1.43777	1.11509e+07	9.91764e+06	4.73395e+07	6.09052e+06	0.23555	-2.0859	0.00268599	0.0252257
UMP	1.39515	7.29227e+06	4.03428e+06	3.03134e+07	1.35467e+07	0.24056	-2.0555	0.0213553	0.117401
2-Dehydropantoate	1.53468	3.23592e+07	9.07867e+06	1.30272e+08	7.59288e+06	0.2484	-2.0093	2.34231e-05	0.00507304
Mesaconate	1.57506	349748	244436	1.40072e+06	215519	0.24969	-2.0018	0.0019928	0.0381474
Cytosine	1.55016	1.51771e+08	3.91003e+07	6.01405e+08	1.70386e+08	0.25236	-1.9864	0.00330081	0.0470562
D-Xylose	1.39297	1.45693e+07	1.28765e+07	5.65418e+07	1.07048e+07	0.25767	-1.9564	0.006064	0.0386756
L-Leucine	1.24274	7.31251e+06	5.09252e+06	2.73011e+07	1.2346e+07	0.26785	-1.9005	0.0303899	0.10022
2-Phenylacetamide	1.57691	1.54271e+07	4.53943e+06	5.72999e+07	1.34556e+07	0.26923	-1.8931	0.00191068	0.0373693
L-Valine	1.62067	6.51734e+08	2.8811e+08	2.40306e+09	2.9409e+08	0.27121	-1.8825	0.00052503	0.0217706
2-Isopropyl-3-Oxosuccinate	1.61343	2.28403e+06	859266	8.42006e+06	1.34016e+06	0.27126	-1.8822	0.000685234	0.0236328
Benzoate	1.52245	1.96164e+08	7.11104e+07	7.2212e+08	2.13447e+08	0.27165	-1.8802	0.00522792	0.0579018
Beta-Alanyl-L-Arginine	1.55417	7.45984e+06	3.79498e+06	2.73209e+07	6.12038e+06	0.27304	-1.8728	0.00306395	0.0466598
3-Hydroxyanthranilic acid	1.30171	1.52917e+06	1.38531e+06	5.53256e+06	1.70291e+06	0.2764	-1.8552	0.0182829	0.0739925
Pyrimidodiazepine	1.55335	2.41507e+06	855758	8.72486e+06	2.21476e+06	0.2768	-1.8531	0.00311172	0.0466598
N-Acetyl-L-Aspartic acid	1.44211	1.91924e+07	1.09302e+07	6.92531e+07	1.26124e+07	0.27713	-1.8513	0.00244076	0.0238479
Gamma-Aminobutyric acid	1.36325	4.89019e+07	2.07348e+07	1.751e+08	5.81878e+07	0.27928	-1.8402	0.00921849	0.0492474
2-Aminoacrylic acid	1.53241	3.4315e+07	1.38828e+07	1.22087e+08	3.29574e+07	0.28107	-1.831	0.00447561	0.0534257
6-Amino-6-Deoxyfutalosine	1.52314	1.86191e+07	9.35159e+06	6.5709e+07	1.71094e+07	0.28336	-1.8193	0.0051739	0.057666
Aminoadipic acid	1.22464	1.53884e+06	2.18942e+06	5.39014e+06	708762	0.28549	-1.8085	0.0348065	0.108794
Citric acid	1.31028	5.38072e+06	3.164e+06	1.86116e+07	9.10587e+06	0.28911	-1.7903	0.0394681	0.164745
Pyroglutamic acid	1.52831	1.01253e+07	2.664e+06	3.46487e+07	2.26428e+06	0.29223	-1.7748	5.21219e-05	0.00715572
2-Keto-D-Gluconic acid	1.22728	1.74477e+06	1.7109e+06	5.96543e+06	2.17778e+06	0.29248	-1.7736	0.0341403	0.108011
N-Acetylornithine	1.45666	2.18472e+06	1.64943e+06	7.20934e+06	1.79345e+06	0.30304	-1.7224	0.0119936	0.0856742
4-Hydroxyphenylacetaldehyde	1.60563	9.6979e+07	4.93469e+07	3.18462e+08	2.40155e+07	0.30452	-1.7154	0.000886978	0.027096
L-Glutamic Gamma-Semialdehyde	1.50813	2.51659e+07	9.32041e+06	8.00887e+07	4.53724e+06	0.31423	-1.6701	0.000247351	0.0117573
N-Acetyl-D-Glucosamine	1.45785	1.69525e+09	8.21089e+08	5.30261e+09	6.84094e+08	0.3197	-1.6452	0.00166451	0.0199358
L-Asparagine	1.66904	1.77917e+08	3.79293e+07	5.5243e+08	8.51766e+06	0.32206	-1.6346	1.5304e-05	0.00503137
L-Glutamine	1.23304	2.72859e+08	2.82913e+08	8.30061e+08	1.8752e+08	0.32872	-1.6051	0.0327151	0.105426
Glycerophosphocholine	1.39352	2.42977e+07	1.70821e+07	7.37897e+07	8.08508e+06	0.32928	-1.6026	0.00601236	0.0386307
AMP	1.51834	2.17947e+07	6.91302e+06	6.5566e+07	933231	0.33241	-1.589	0.000126975	0.0103169
cis-Aconitic acid	1.49066	3.07795e+07	1.11663e+07	9.18453e+07	2.64204e+07	0.33512	-1.5772	0.00809694	0.0712898
(R) 2,3-Dihydroxy-3-Methylvalerate	1.40277	3.57888e+08	1.58438e+08	1.04809e+09	2.31369e+08	0.34147	-1.5502	0.00518794	0.0356234
N-Acetyldemethylphosphinothricin	1.51001	3.33933e+07	9.20517e+06	9.65193e+07	7.95153e+06	0.34598	-1.5313	0.000221545	0.0117573
2-Deoxystreptamine	1.56956	3.63591e+07	1.6065e+07	1.04058e+08	1.44578e+07	0.34941	-1.517	0.00224877	0.0405896
Indolepyruvate	1.57799	8.43488e+07	3.66885e+07	2.37265e+08	2.78654e+07	0.3555	-1.4921	0.00186372	0.0371352
L-Pipecolic acid	1.30396	2.10149e+07	9.7965e+06	5.89976e+07	1.92389e+07	0.3562	-1.4892	0.0178883	0.0732329
Spermidine	1.23364	3.94175e+07	3.86356e+07	1.10142e+08	1.59708e+07	0.35788	-1.4825	0.0325674	0.105146
2-Amino-2-Deoxy-D-Gluconate	1.41382	4.93762e+07	2.68538e+07	1.37512e+08	4.13676e+07	0.35907	-1.4777	0.0181889	0.106873
5-Methylthioadenosine	1.46836	2.42859e+08	1.08812e+08	6.72527e+08	2.59031e+07	0.36111	-1.4695	0.00124089	0.0179471
DL-Dopa	1.47599	1.06042e+09	4.45641e+08	2.88165e+09	2.24826e+07	0.36799	-1.4423	0.000978089	0.0168468
Prostaglandin I2	1.29129	5.55771e+06	2.84915e+06	1.50335e+07	4.68716e+06	0.36969	-1.4356	0.0201731	0.0779625
12-Keto-leukotriene B4	1.41102	1.0231e+07	5.60515e+06	2.7649e+07	7.96376e+06	0.37003	-1.4343	0.0186452	0.108656
4-Acetamido-2-Aminobutanoic acid	1.48425	2.48536e+08	9.00363e+07	6.70994e+08	4.49297e+07	0.3704	-1.4328	0.000734169	0.0157222
UDP-N-Acetyl-D-Mannosamine	1.41893	1.69275e+08	1.04199e+08	4.53773e+08	1.10033e+08	0.37304	-1.4226	0.0173718	0.10411
Prostaglandin-c2	1.48343	3.19338e+08	1.23964e+08	8.55309e+08	8.44238e+06	0.37336	-1.4214	0.000756757	0.0157222
Ornithine	1.52014	8.58658e+07	2.57707e+07	2.29846e+08	5.5252e+07	0.37358	-1.4205	0.00541277	0.0585295
Pimelic acid	1.4849	7.77732e+06	2.49673e+06	2.07576e+07	1.9745e+06	0.37467	-1.4163	0.000716958	0.0157222
1,1-Dimethylbiguanide	1.47131	3.64186e+08	6.57848e+07	9.71062e+08	1.69892e+08	0.37504	-1.4149	0.00113476	0.0174073
Phenylacetylglycine	1.37516	8.19003e+07	3.3518e+07	2.17608e+08	5.12169e+07	0.37637	-1.4098	0.00786224	0.0449592
Histamine	1.42049	3.0113e+08	1.2672e+08	7.82466e+08	1.19315e+08	0.38485	-1.3776	0.00380172	0.0298961
D-Octopine	1.58247	4.25655e+08	1.77352e+08	1.10593e+09	7.47668e+07	0.38489	-1.3775	0.00167627	0.0358852
Saccharopine	1.39785	1.50822e+07	5.12425e+06	3.91082e+07	8.68199e+06	0.38565	-1.3746	0.00561792	0.0372474
2-Keto-Glutaramic acid	1.49492	1.20353e+06	491266	3.11841e+06	696737	0.38594	-1.3735	0.00767008	0.0699309
Adenosine Diphosphate Ribose	1.35533	2.53682e+07	1.07959e+07	6.56835e+07	1.60522e+07	0.38622	-1.3725	0.0101895	0.0518691
Fructose 1,6-Bisphosphate	1.50097	1.34496e+09	4.17209e+08	3.4661e+09	5.48387e+07	0.38803	-1.3657	0.000361515	0.0126686
4-Hydroxybutanoic acid	1.46433	2.30759e+07	8.79308e+06	5.85326e+07	4.02026e+06	0.39424	-1.3429	0.00139475	0.0187336
Oxidized Glutathione	1.33111	2.06068e+06	1.3843e+06	5.22641e+06	453626	0.39428	-1.3427	0.0135124	0.0612357
Retinoyl b-Glucuronide	1.19375	2.38392e+06	1.65224e+06	6.04491e+06	1.95526e+06	0.39437	-1.3424	0.0431215	0.124047
Gamma-Glutamylalanine	1.44297	9.17404e+06	3.71085e+06	2.31768e+07	6.34851e+06	0.39583	-1.3371	0.0138144	0.0922385
1-Aminocyclopropanecarboxylic acid	1.4554	2.10334e+08	8.74035e+07	5.28363e+08	1.92171e+07	0.39809	-1.3288	0.001774	0.020401
Indoleglycerol Phosphate	1.49066	1.10886e+09	3.30623e+08	2.76545e+09	1.78874e+08	0.40097	-1.3184	0.000572864	0.0146687
Nopaline	1.5467	5.10346e+06	2.12256e+06	1.25753e+07	1.46464e+06	0.40583	-1.301	0.00351334	0.0477482
Cytidine Monophosphate N-Acetylneuraminic acid	1.32792	2.64197e+07	8.67549e+06	6.49885e+07	1.87786e+07	0.40653	-1.2986	0.0139906	0.0625448
Dodecanoic acid	1.46548	9.62085e+08	3.53924e+08	2.36599e+09	1.27618e+08	0.40663	-1.2982	0.00134964	0.0186086
N-Acetyl-D-Mannosamine 6-Phosphate	1.39173	893268	482824	2.17688e+06	553988	0.41034	-1.2851	0.0219677	0.119563
citraconate	1.48116	1.02533e+08	5.25977e+07	2.4981e+08	3.61106e+07	0.41044	-1.2847	0.00909763	0.0752548
GMP	1.27462	1.46194e+07	1.2454e+07	3.55724e+07	6.946e+06	0.41098	-1.2829	0.0489488	0.185125
1-Methylhistidine	1.49081	2.31917e+08	1.25826e+08	5.63856e+08	4.8783e+07	0.4113	-1.2817	0.00808205	0.071217
7-Hydroxymethyl-12-Methylbenz[a]anthracene Sulfate	1.43771	9.57546e+06	3.52333e+06	2.32677e+07	2.7975e+06	0.41153	-1.2809	0.00268952	0.0252257
Beta-Alanyl-L-Lysine	1.30803	423399	254991	1.0209e+06	322390	0.41473	-1.2698	0.0400321	0.166244
L-Glutamic acid	1.29699	8.0075e+06	5.52625e+06	1.92353e+07	5.32858e+06	0.41629	-1.2643	0.0428692	0.173263
N-Acetyl-L-Phenylalanine	1.67642	9.16359e+07	8.26884e+06	2.19565e+08	5.68016e+06	0.41735	-1.2607	3.01241e-06	0.00253809
L-Kynurenine	1.47026	1.13154e+08	3.72117e+07	2.70113e+08	1.79328e+07	0.41891	-1.2553	0.00117202	0.0176074
L-Proline	1.45198	3.15396e+09	8.373e+08	7.50809e+09	1.11927e+09	0.42007	-1.2513	0.00193396	0.0212981
Creatine	1.54894	1.48095e+08	6.30439e+07	3.46142e+08	1.33452e+07	0.42785	-1.2248	0.0033751	0.0474352
Protocatechuic acid	1.40498	7.36998e+07	3.35617e+07	1.71184e+08	9.9078e+06	0.43053	-1.2158	0.00500136	0.0350616
3,4-Dihydroxyhydrocinnamic acid	1.28422	8.21494e+06	3.74124e+06	1.89042e+07	4.90069e+06	0.43456	-1.2024	0.0215147	0.0808045
Pantetheine 4-Phosphate	1.35755	9.21553e+07	4.87987e+07	2.11592e+08	5.50068e+07	0.43553	-1.1991	0.0286175	0.138942
CMP	1.63032	7.85983e+06	1.38444e+06	1.8037e+07	1.7659e+06	0.43576	-1.1984	0.000349494	0.0184191
dGMP	1.60365	857014	207066	1.96315e+06	209829	0.43655	-1.1958	0.000943123	0.0277668
Uridine Diphosphate-N-Acetylglucosamine	1.41048	4.16767e+06	2.61954e+06	9.54639e+06	525372	0.43657	-1.1957	0.0187345	0.108829
Riboflavin	1.55278	818361	288295	1.87369e+06	209962	0.43677	-1.1951	0.00314466	0.0466598
L-Tyrosine	1.41352	1.05097e+08	5.17472e+07	2.40166e+08	5.05186e+07	0.4376	-1.1923	0.0182371	0.107065
L-Cystine	1.54748	8.76422e+06	2.36496e+06	2.00271e+07	3.42211e+06	0.43762	-1.1923	0.0034651	0.0475206
FAD	1.5397	2.64842e+08	4.89656e+07	6.03151e+08	1.25367e+08	0.4391	-1.1874	0.00396825	0.0503341
5-Hydroxy-L-Tryptophan	1.47608	4.10332e+07	1.24231e+07	9.23405e+07	2.236e+06	0.44437	-1.1702	0.000975007	0.0168468
L-Aspartic acid	1.18317	2.82027e+06	1.92906e+06	6.33905e+06	1.43342e+06	0.4449	-1.1684	0.046195	0.129575
Uridine	1.41274	1.3928e+07	7.9513e+06	3.11038e+07	3.43314e+06	0.44779	-1.1591	0.0183651	0.107614
N6-Acetyl-L-Lysine	1.39043	2.81527e+07	1.19498e+07	6.2275e+07	5.51693e+06	0.45207	-1.1454	0.00630363	0.0396228
Uridine Diphosphate Glucuronic acid	1.363	1.61753e+08	6.96924e+07	3.57746e+08	4.9517e+07	0.45214	-1.1451	0.0092478	0.0493026
IMP	1.3845	2.99157e+09	1.23571e+09	6.58298e+09	7.33265e+08	0.45444	-1.1378	0.00688518	0.0412555
L-Cystathionine	1.34694	2.12727e+06	972630	4.68058e+06	638239	0.45449	-1.1377	0.0112803	0.05516
Uric acid	1.39948	2.24514e+07	1.25379e+07	4.92526e+07	6.36166e+06	0.45584	-1.1334	0.0205952	0.114715
L-Histidine	1.44906	5.9952e+06	1.77221e+06	1.31241e+07	1.29109e+06	0.45681	-1.1303	0.00207682	0.0220182
L-Tryptophan	1.61359	929623	243615	2.00857e+06	23226.5	0.46283	-1.1115	0.000681477	0.0236328
L-3-Phenyllactic acid	1.41339	9.71311e+07	4.07511e+07	2.0937e+08	4.52545e+07	0.46392	-1.1081	0.0182596	0.107152
Deoxyuridine	1.45469	4.37197e+07	1.54376e+07	9.39646e+07	1.94955e+07	0.46528	-1.1038	0.0122469	0.0865362
Creatinine	1.29233	6.97842e+07	3.72219e+07	1.49746e+08	1.84525e+07	0.46602	-1.1015	0.0199786	0.0777356
Isocitric acid	1.60653	1.06379e+07	2.45451e+06	2.27266e+07	1.84628e+06	0.46808	-1.0952	0.000862198	0.0268741
L-Arginine	1.3842	1.03632e+06	443591	2.1766e+06	490697	0.47612	-1.0706	0.0233479	0.12433
2,3-Cyclic CMP	1.25251	7.07547e+07	3.29606e+07	1.47905e+08	3.31216e+07	0.47838	-1.0638	0.0281436	0.0955217
Myristic acid	1.29856	8.58544e+06	4.30799e+06	1.78332e+07	1.87137e+06	0.48143	-1.0546	0.0188428	0.0752818
Urocanic acid	1.44656	8.50428e+07	2.51756e+07	1.71436e+08	3.36533e+06	0.49606	-1.0114	0.0022038	0.022431
L-Methionine	1.3867	5.84703e+08	2.21529e+08	1.16976e+09	1.65614e+07	0.49985	-1.0004	0.00666618	0.0405718
Xanthosine	1.29025	2.19904e+08	9.7323e+07	4.39754e+08	6.53391e+07	0.50006	-0.99982	0.0203669	0.078362
rac-Glycerol 3-Phosphoate	1.4238	4.51138e+09	1.2946e+09	8.94209e+09	8.00038e+08	0.50451	-0.98704	0.00357046	0.0288187
UDP	1.29292	4.31355e+06	2.23571e+06	8.4017e+06	1.57869e+06	0.51341	-0.96181	0.043942	0.175362
L-Threonine	1.41511	1.03423e+09	3.10518e+08	1.96547e+09	4.06505e+08	0.5262	-0.92632	0.0179803	0.106095
L-Lactic acid	1.2847	1.10208e+08	4.13286e+07	2.0766e+08	3.42087e+07	0.53072	-0.91399	0.0214221	0.080573
L-Serine	1.25574	7.89545e+06	3.63479e+06	1.47801e+07	1.25484e+06	0.53419	-0.90456	0.0274222	0.0938383
O-Phosphoethanolamine	1.38321	3.2403e+09	8.50315e+08	5.96055e+09	7.43552e+08	0.54362	-0.87932	0.00701602	0.0415967
L-Lysine	1.33747	2.90325e+09	7.80241e+08	5.28095e+09	8.72874e+08	0.54976	-0.86313	0.012587	0.0584696
ADP	1.27561	1.01678e+06	511047	1.83064e+06	174645	0.55542	-0.84835	0.0486685	0.184823
6-Keto-Prostaglandin F1a	1.22204	6.84698e+07	2.49675e+07	1.22423e+08	2.43253e+07	0.55929	-0.83833	0.035469	0.110202
D-Erythrose 4-Phosphate	1.35641	1.02025e+08	2.38303e+07	1.79876e+08	2.73891e+07	0.5672	-0.81808	0.0100541	0.051552
Ribose 1-Phosphate	1.17064	3.23172e+07	1.46237e+07	5.68372e+07	8.31346e+06	0.56859	-0.81454	0.0499896	0.137267
3-AMP	1.42326	1.23359e+08	2.79433e+07	2.08729e+08	2.31305e+06	0.591	-0.75876	0.00360794	0.0289415
3-UMP	1.27749	1.99767e+08	4.40879e+07	3.27452e+08	6.10104e+07	0.61007	-0.71296	0.0228375	0.0839389
Formylanthranilic acid	1.51361	2.95995e+06	317100	4.78859e+06	729862	0.61813	-0.69403	0.00595346	0.0617021
3-Hydroxyphenylacetic acid	1.34334	5.05594e+08	1.04587e+08	8.031e+08	1.64357e+08	0.62955	-0.6676	0.0316763	0.14634
Xanthine	1.48596	1.34692e+07	2.50384e+06	2.03868e+07	1.5119e+06	0.66068	-0.59797	0.00858371	0.0730669
L-Malic acid	1.2157	4.29995e+08	8.5585e+07	6.01925e+08	7.03162e+07	0.71437	-0.48527	0.0371121	0.113276
Ascorbate	1.38359	7.06435e+06	314871	7.94739e+06	416610	0.88889	-0.16992	0.0234617	0.1246
Pyruvic acid	1.28943	2.58046e+08	3.12876e+07	1.84013e+08	2.52075e+07	1.4023	0.48782	0.0205197	0.0787515
Adenylsuccinic acid	1.24956	2.50975e+08	5.94613e+07	1.09746e+08	6.29077e+07	2.2869	1.1934	0.0288115	0.0971337
FMN	1.32517	9.41727e+06	2.08483e+06	3.74122e+06	3.23792e+06	2.5172	1.3318	0.0358404	0.156867
Cytidine	1.49389	1.36135e+08	2.96783e+07	5.33106e+07	1.65696e+07	2.5536	1.3525	0.00777226	0.0700362
Kynurenic acid	1.1824	1.10048e+09	4.77612e+08	3.56754e+08	7.24828e+06	3.0847	1.6251	0.0464257	0.129882
4-Hydroxycinnamic acid	1.48741	1.54722e+06	409032	491814	136931	3.146	1.6535	0.00843166	0.0725312
1-Phospho-Alpha-D-Galacturonate	1.19579	1.70499e+08	8.00222e+07	4.22607e+07	5.32489e+06	4.0345	2.0124	0.0425402	0.122983
