# Supplementary material for: Intrauterine Hyperglycemia Alters the Metabolomic Profile in Fetal Mouse Pancreas in a Gender-Specific Manner
Source: Front Endocrinol (Lausanne). 2021 Aug 31;12:710221. doi: 10.3389/fendo.2021.710221 (PMC8439196; doi:10.3389/fendo.2021.710221)
Supplement: Supplementary file 3 [file Table_2.xlsx]

## Sheet: Sheet1
	VIP	mean_FGDM-P	sd_FGDM-P	mean_FNC-P	sd_FNC-P	Fold Change_FGDM-P/FNC-P	log2(FC_FGDM-P/FNC-P)	p.value	FDR
N-Acetylaspartylglutamic acid	1.692	645661	480021	1.07668e+07	1.70876e+06	0.059967	-4.0597	2.72487e-05	0.00754712
1-Methylhistamine	1.68695	2.76368e+06	2.96027e+06	3.02119e+07	1.27427e+07	0.091477	-3.4505	0.0057091	0.106683
Niacinamide	1.29895	274644	143675	2.26297e+06	1.42196e+06	0.12136	-3.0426	0.0318941	0.130565
UMP	1.91354	192985	181776	1.54035e+06	133428	0.12529	-2.9967	2.07979e-05	0.0168844
5,6-Dihydro-5-Fluorouracil	1.43926	1.74046e+06	1.62728e+06	1.23951e+07	7.81461e+06	0.14042	-2.8322	0.0370475	0.235504
4-Hydroxybutanoic acid	1.88754	3.47663e+06	4.02504e+06	2.41798e+07	2.01566e+06	0.14378	-2.798	9.30877e-05	0.0267763
Dimethyl Sulfone	1.62426	2.96584e+08	2.58305e+08	1.99727e+09	4.40438e+08	0.14849	-2.7515	0.000553387	0.0202452
Cyclic GMP	1.41304	1.47534e+08	5.4925e+07	8.17962e+08	3.83136e+08	0.18037	-2.471	0.0133972	0.0776502
5-Hydroxyindoleacetic acid	1.90211	1.47356e+08	7.38614e+07	7.83337e+08	9.62224e+07	0.18811	-2.4103	4.41632e-05	0.022942
2-Dehydropantoate	1.64864	4.16816e+06	2.99077e+06	2.153e+07	8.49673e+06	0.1936	-2.3689	0.00841206	0.127213
Citric acid	1.26439	2.11394e+07	4.94651e+06	9.37746e+07	5.52033e+07	0.22543	-2.1493	0.0395305	0.149865
L-Pipecolic acid	1.82866	5.50939e+06	2.66697e+06	2.41575e+07	5.05709e+06	0.22806	-2.1325	0.000619182	0.0545842
cis-Aconitic acid	1.69142	1.56743e+08	8.30846e+07	6.66417e+08	2.25565e+08	0.2352	-2.088	0.00543635	0.104589
3-Methylindole	1.71776	2.40596e+07	8.86768e+06	1.00394e+08	3.2555e+07	0.23965	-2.061	0.00399745	0.0918207
N-Acetyl-Alpha-D-Glucosamine 1-Phosphate	1.54399	1.3643e+07	3.49086e+06	5.30255e+07	1.59004e+07	0.25729	-1.9585	0.00288545	0.0348322
Oxoglutaric acid	1.53097	580384	605803	2.21287e+06	865149	0.26228	-1.9308	0.0213511	0.184017
Mesaconate	1.83496	2.35536e+08	1.5808e+08	8.83064e+08	1.10612e+08	0.26673	-1.9066	0.000531251	0.0539337
N-Acetyl-D-Mannosamine 6-Phosphate	1.56647	1.46466e+06	1.54728e+06	5.4546e+06	1.86951e+06	0.26852	-1.8969	0.0166494	0.168647
Gamma-Aminobutyric acid	1.39234	2.14594e+07	1.29458e+07	7.97686e+07	4.50206e+07	0.26902	-1.8942	0.047197	0.257737
3-Hydroxyanthranilic acid	1.71596	4.73731e+08	3.15168e+08	1.65224e+09	4.1778e+08	0.28672	-1.8023	0.00408689	0.092353
2-Aminoacrylic acid	1.68536	2.4152e+06	1.40291e+06	8.05782e+06	2.30609e+06	0.29973	-1.7382	0.00580829	0.106743
5-Acetamidovalerate	1.40986	7.82284e+07	6.21459e+07	2.59214e+08	8.48709e+07	0.30179	-1.7284	0.0137825	0.0791772
1-Naphthylamine	1.61405	6.74575e+06	1.26301e+06	2.19802e+07	4.64258e+06	0.3069	-1.7042	0.000725291	0.0218659
Guanidoacetic acid	1.5853	1.03492e+08	3.66554e+07	3.32038e+08	1.29232e+08	0.31169	-1.6818	0.0144469	0.158434
(R) 2,3-Dihydroxy-3-Methylvalerate	1.583	3.27872e+07	1.57018e+07	1.02285e+08	1.95401e+07	0.32055	-1.6414	0.0014529	0.0260711
1,1-Dimethylbiguanide	1.25725	1.53185e+06	1.08574e+06	4.59018e+06	2.09763e+06	0.33372	-1.5833	0.0412319	0.153227
L-Rhamnofuranose	1.73156	1.41672e+08	7.74088e+07	4.18251e+08	8.89223e+07	0.33873	-1.5618	0.00335408	0.0894502
Cyclic AMP	1.6644	3.2731e+08	5.63464e+07	9.50973e+08	1.33631e+08	0.34418	-1.5387	0.000135856	0.0121778
Pyroglutamic acid	1.56431	2.93769e+08	7.06675e+07	8.49516e+08	2.02738e+08	0.34581	-1.532	0.00206047	0.0295107
Desmosterol	1.52945	6.68664e+07	3.07277e+07	1.93065e+08	4.50767e+07	0.34634	-1.5297	0.00359053	0.0385474
Cytidine Monophosphate N-Acetylneuraminic acid	1.59913	1.1504e+08	4.74087e+07	3.30764e+08	5.53421e+07	0.3478	-1.5237	0.00103423	0.0247532
Beta-Alanyl-L-Arginine	1.61202	6.06752e+06	3.4592e+06	1.72824e+07	906374	0.35108	-1.5101	0.000763166	0.0218659
L-Glutamine	1.61453	1.13349e+09	2.98676e+08	3.17224e+09	5.68722e+08	0.35732	-1.4847	0.000716401	0.0218626
Cytosine	1.6692	1.04573e+08	3.91484e+07	2.90948e+08	8.37958e+07	0.35942	-1.4763	0.00687879	0.115683
N-Acetyldemethylphosphinothricin	1.52454	4.38827e+07	2.03882e+07	1.20283e+08	2.65936e+07	0.36483	-1.4547	0.00385141	0.0398081
L-Glutamic Gamma-Semialdehyde	1.31369	3.63214e+09	3.6091e+09	9.90368e+09	2.50152e+09	0.36675	-1.4471	0.0289389	0.125378
D-Octopine	1.78534	7.50915e+06	2.2752e+06	2.03474e+07	4.05871e+06	0.36905	-1.4381	0.0014892	0.0693282
5-Methylcytosine	1.7624	1.37052e+08	8.08525e+07	3.68569e+08	4.03027e+07	0.37185	-1.4272	0.00216672	0.0798561
Aminoadipic acid	1.62669	3.52415e+06	558382	9.44986e+06	3.1675e+06	0.37293	-1.423	0.0102726	0.137693
L-Asparagine	1.57169	3.71898e+08	7.8769e+07	9.90335e+08	2.18986e+08	0.37553	-1.413	0.00180408	0.0283365
N-Acetylornithine	1.50094	2.42383e+07	9.18063e+06	6.37894e+07	1.61011e+07	0.37997	-1.396	0.00527566	0.0472085
Argininosuccinic acid	1.44307	3.49168e+08	1.02313e+08	9.15295e+08	2.88363e+08	0.38148	-1.3903	0.0100827	0.0662708
2-Naphthol	1.22996	3.40346e+09	2.8916e+09	8.8704e+09	3.3406e+09	0.38369	-1.382	0.0481494	0.168458
Glutaric acid	1.60949	1.23814e+08	8.37637e+07	3.1702e+08	6.89338e+07	0.39055	-1.3564	0.0118981	0.145309
D-Xylose	1.60915	2.52696e+08	8.25128e+07	6.42306e+08	2.02757e+08	0.39342	-1.3459	0.0119322	0.145309
Aflatoxin B1	1.48838	2.33856e+07	7.93198e+06	5.91847e+07	1.54197e+07	0.39513	-1.3396	0.00615375	0.051301
Dihydrouracil	1.50806	4.29018e+08	1.36742e+08	1.0857e+09	2.69077e+08	0.39515	-1.3395	0.00481563	0.0451108
1-Methylnicotinamide	1.48962	7.83092e+07	4.04397e+07	1.97742e+08	4.11083e+07	0.39602	-1.3364	0.00606304	0.0509236
(3S)-3,6-Diaminohexanoate	1.5509	2.33238e+08	1.66178e+08	5.83255e+08	1.42369e+08	0.39989	-1.3223	0.0186218	0.176588
3-Indoleacetonitrile	1.54378	2.56608e+08	1.75335e+08	6.3273e+08	1.61042e+08	0.40556	-1.302	0.0195706	0.179481
2-Deoxystreptamine	1.6596	1.62263e+09	3.9629e+08	3.89235e+09	3.78179e+08	0.41688	-1.2623	0.000167241	0.012887
N-Acetyl-D-Glucosamine	1.52271	1.06455e+09	5.72699e+08	2.53744e+09	7.78244e+08	0.41954	-1.2531	0.0225508	0.188837
L-Valine	1.51171	1.2047e+07	929355	2.86976e+07	7.51879e+06	0.41979	-1.2523	0.00459	0.0442008
Spermidine	1.42009	1.69969e+07	8.10674e+06	4.03428e+07	1.60743e+07	0.42131	-1.247	0.0410143	0.244007
Taurine	1.58584	6.18834e+07	1.73851e+07	1.45807e+08	2.43714e+07	0.42442	-1.2364	0.00137236	0.0259289
Indoleglycerol Phosphate	1.79641	1.3814e+06	514831	3.2366e+06	391530	0.42681	-1.2283	0.00121914	0.0673305
Guanine	1.51773	4.36381e+07	6.86545e+06	1.01495e+08	2.49542e+07	0.42995	-1.2178	0.0042331	0.0423229
6-Amino-6-Deoxyfutalosine	1.59515	7.37707e+07	2.21524e+07	1.71397e+08	2.51785e+07	0.43041	-1.2162	0.00112886	0.0251886
Imidazoleacetic acid	1.78791	630070	238825	1.46111e+06	179156	0.43123	-1.2135	0.00142341	0.0692008
3,4-Dihydroxyphenylglycol	1.84636	9.22365e+07	1.48582e+07	2.13554e+08	3.08052e+07	0.43191	-1.2112	0.000393776	0.0495654
1-Pyrroline-2-Carboxylic acid	1.44044	3.19857e+08	2.1373e+08	7.3514e+08	2.25321e+08	0.4351	-1.2006	0.0368109	0.234676
Lumichrome	1.52105	1.87369e+08	6.06846e+07	4.24584e+08	8.58185e+07	0.4413	-1.1802	0.00404413	0.0411456
Arachidic acid	1.73164	989583	190302	2.2404e+06	497923	0.4417	-1.1789	0.00335019	0.0894502
2-Keto-D-Gluconic acid	1.70317	4.87162e+06	1.29541e+06	1.10075e+07	2.49723e+06	0.44257	-1.176	0.00475937	0.0984265
L-Leucine	1.2372	2.22527e+07	1.2773e+07	4.92742e+07	1.73925e+07	0.45161	-1.1469	0.0462494	0.164354
Pyridoxine	1.59402	2.76696e+07	1.40274e+07	6.01834e+07	1.25203e+07	0.45976	-1.1211	0.0134921	0.153701
3,4-Dihydroxyhydrocinnamic acid	1.3133	3.764e+08	2.96535e+08	8.1457e+08	7.95394e+07	0.46208	-1.1138	0.029015	0.125498
IMP	1.50334	2.83944e+06	1.42773e+06	6.10343e+06	520589	0.46522	-1.104	0.0051172	0.0465535
N-Acetylneuraminic acid 9-Phosphate	1.54224	4.27096e+07	1.83147e+07	9.12833e+07	2.47964e+07	0.46788	-1.0958	0.0197796	0.179551
citraconate	1.30134	3.69644e+08	1.66396e+08	7.77282e+08	2.39677e+08	0.47556	-1.0723	0.0314034	0.129679
L-Aspartic acid	1.49938	3.92064e+09	1.14017e+09	8.04859e+09	1.57271e+09	0.48712	-1.0376	0.00537965	0.0477283
7,8-Dihydroneopterin 2-Phosphate	1.66892	3.54691e+08	9.02674e+07	7.25864e+08	1.60693e+08	0.48865	-1.0331	0.00689835	0.115724
N-Acetyl-L-Phenylalanine	1.39232	1.85439e+07	1.27074e+06	3.76016e+07	1.1416e+07	0.49317	-1.0198	0.0160389	0.0873156
Riboflavin	1.36382	1.86754e+07	1.08994e+07	3.76361e+07	5.23804e+06	0.49621	-1.011	0.0201737	0.100659
UDP	1.55311	2.33424e+06	982682	4.6918e+06	1.09088e+06	0.49752	-1.0072	0.018334	0.17494
Uracil	1.39857	3.27283e+07	2.7963e+06	6.57317e+07	1.94387e+07	0.49791	-1.006	0.01521	0.0848328
Methyl Jasmonate	1.39039	743691	382322	1.48632e+06	460228	0.50036	-0.99897	0.0476505	0.258918
L-Lysine	1.68876	6.16925e+08	5.27619e+07	1.23134e+09	9.91778e+07	0.50102	-0.99707	3.46505e-05	0.00777771
Protocatechuic acid	1.51959	1.22937e+08	2.58471e+07	2.42155e+08	4.63235e+07	0.50768	-0.97801	0.00412648	0.0416574
L-Methionine	1.58935	3.14793e+09	5.85937e+08	6.18981e+09	8.95357e+08	0.50857	-0.97549	0.00127688	0.0253742
L-3-Phenyllactic acid	1.5214	2.51377e+08	9.74258e+07	4.94229e+08	4.54204e+07	0.50862	-0.97533	0.00402415	0.0410227
L-Cystathionine	1.45024	1.62404e+07	1.06774e+07	3.17225e+07	4.01111e+06	0.51195	-0.96592	0.0348855	0.229092
CMP	1.27525	5.53562e+07	8.24849e+06	1.07853e+08	3.84473e+07	0.51326	-0.96225	0.0370225	0.143616
D-Erythrose 4-Phosphate	1.6397	3.84033e+06	1.77553e+06	7.47593e+06	735326	0.51369	-0.96102	0.00914192	0.131072
GMP	1.45195	2.21302e+07	1.29834e+07	4.20788e+07	6.80336e+06	0.52592	-0.92708	0.0345558	0.228391
Adenylsuccinic acid	1.35036	3.77104e+07	1.54186e+07	7.05152e+07	1.49384e+07	0.53478	-0.90297	0.0223361	0.106831
L-Kynurenine	1.52932	5.83726e+08	2.14633e+08	1.0813e+09	2.41128e+08	0.53983	-0.88941	0.0215872	0.185127
L-Tryptophan	1.49172	1.4418e+09	3.74803e+08	2.61606e+09	4.21282e+08	0.55113	-0.85952	0.00591163	0.0503021
L-Arginine	1.74065	1.1394e+08	2.66454e+07	2.05071e+08	2.69368e+07	0.55561	-0.84785	0.00296897	0.0846478
D-Fructose	1.38405	1.09459e+07	3.12495e+06	1.89657e+07	5.72372e+06	0.57714	-0.793	0.0491465	0.262261
1-Methylhistidine	1.47168	5.91125e+07	1.07687e+07	1.02098e+08	1.88565e+07	0.57898	-0.78842	0.00745955	0.0565308
L-Alanine	1.54732	6.48414e+09	1.50828e+09	1.1078e+10	1.12027e+09	0.58532	-0.77271	0.00273783	0.0342163
FAD	1.58117	7.17719e+07	1.77345e+07	1.2197e+08	4.23753e+06	0.58844	-0.76503	0.00150636	0.026361
Citrulline	1.56372	3.58367e+07	5.91176e+06	6.05971e+07	7.54519e+06	0.59139	-0.75781	0.00208193	0.0297362
Creatine	1.41124	4.071e+08	1.02663e+08	6.87576e+08	1.26019e+08	0.59208	-0.75614	0.0136146	0.0784728
Gluconic acid	1.25894	3.98106e+07	9.38487e+06	6.58593e+07	1.773e+07	0.60448	-0.72624	0.040826	0.152482
Ribose 1-Phosphate	1.53897	1.48372e+08	3.09911e+07	2.44646e+08	2.59613e+07	0.60648	-0.72148	0.00311767	0.0367546
dGMP	1.42077	7.37806e+08	2.10551e+08	1.21264e+09	1.6843e+08	0.60843	-0.71684	0.0124867	0.0745573
Urocanic acid	1.67997	1.55525e+09	1.66774e+08	2.50453e+09	9.44722e+07	0.62098	-0.68739	6.11523e-05	0.0105977
5-Aminolevulinic acid	1.6224	6.49857e+07	6.54085e+06	1.0425e+08	2.04756e+07	0.62336	-0.68185	0.0106639	0.138158
Deoxyuridine	1.39436	5.20248e+07	1.67889e+07	8.3262e+07	8.34651e+06	0.62483	-0.67846	0.0157655	0.0864607
L-Threonine	1.31827	4.11498e+07	1.2239e+07	6.48459e+07	1.09993e+07	0.63458	-0.65613	0.028056	0.123299
Hypoxanthine	1.3567	1.92142e+08	1.98365e+07	2.89444e+08	5.97042e+07	0.66383	-0.59111	0.0213006	0.103497
2,3-Cyclic CMP	1.72304	3.88579e+06	719155	5.7675e+06	394892	0.67374	-0.56974	0.00374258	0.0907312
Pantetheine 4-Phosphate	1.58145	1.48861e+07	2.0946e+06	2.20439e+07	3.68297e+06	0.6753	-0.56641	0.0148811	0.160483
L-Malic acid	1.47786	1.11128e+07	1.60088e+06	1.55502e+07	1.5201e+06	0.71464	-0.48471	0.00695783	0.0548919
L-Glutamic acid	1.38326	1.26944e+08	1.3268e+07	1.77304e+08	2.79213e+07	0.71597	-0.48203	0.0172892	0.0915548
5-Aminopentanoic acid	1.22501	1.33016e+06	188119	1.01502e+06	174751	1.3105	0.39009	0.0494724	0.171353
7-Hydroxymethyl-12-Methylbenz[a]anthracene Sulfate	1.40747	1.44276e+08	2.19639e+07	1.0181e+08	1.15301e+07	1.4171	0.50295	0.0140776	0.0800762
L-Phenylalanine	1.31019	2.16043e+09	4.46016e+08	1.45039e+09	2.26631e+08	1.4896	0.57488	0.0296243	0.126336
Pyruvic acid	1.50698	2.94851e+07	5.75631e+06	1.58042e+07	2.57708e+06	1.8657	0.89968	0.00488364	0.0455019
L-Histidine	1.47193	1.50399e+07	3.57309e+06	7.89308e+06	3.62598e+06	1.9054	0.93013	0.0308449	0.218139
Isocitric acid	1.66046	1.89543e+07	4.13179e+06	8.81261e+06	3.04127e+06	2.1508	1.1049	0.00750695	0.119681
Stachyose	1.44865	1.52414e+07	3.75718e+06	6.20498e+06	5.51547e+06	2.4563	1.2965	0.0351939	0.229624
Phenylethylamine	1.75169	2.47837e+07	6.02442e+06	7.55535e+06	3.44722e+06	3.2803	1.7138	0.00254139	0.0804794
FMN	1.24837	8.67068e+07	4.92106e+07	2.15236e+07	1.37552e+07	4.0285	2.0102	0.043411	0.158159
Inosine	1.3052	1.47482e+08	7.93811e+07	3.37383e+07	1.53895e+07	4.3714	2.1281	0.0306195	0.127967
